# Supplementary material for: R-spondins can potentiate WNT signaling without LGRs
Source: eLife. 2018 Feb 6;7:e33126. doi: 10.7554/eLife.33126 (PMC5800842; doi:10.7554/eLife.33126)
Supplement: Supplementary file 1. — Clonal cell lines derived from HAP1-7TGP in which a single or multiple genes were targeted using CRISPR/Cas9 are described in two separate spreadsheets labeled accordingly. When more than one clonal cell line was generated targeting the same gene or genes, the ‘Cell Line Name’ column indicates the generic name used throughout the manuscript to describe the genotype and the ‘Clone #' column identifies distinct individual clones. The figures in which each clone was used are also indicated. The ‘CRISPR guide’ column indicates the name of the guide used, which is the same as that of the oligonucleotides encoding sgRNAs (see Materials and methods and Supplementary file 3). The ‘Genomic Sequence’ column shows 80 nucleotides of genomic sequence (5’ relative to the gene is to the left) surrounding the target site; when two adjacent sites were targeted within the same gene, 80 nucleotides of genomic sequence surrounding each target site are shown and the number of intervening base pairs that are not shown between the two sites is indicated in parenthesis. Each group of clonal cell lines made using the same CRISPR guides is separated by a horizontal spacer and the ‘Genomic Sequence’ column is headlined by the reference WT genomic sequence (obtained from RefSeq). The guide sequence is colored blue and the site of the double strand cut made by Cas9 is between the two underlined bases. Sequencing results for individual clones are indicated below the reference sequence. Rare differences between the reference RefSeq sequence and the sequencing result obtained from HAP1-7TGP clones, as well as any undetermined sequences, are indicated in green. Some clones obtained following transfection with the indicated sgRNAs and single-cell sorting were found to be WT at the target site or sites; these are indicated as such and were used as controls. For mutant clones, mutated nucleotides are colored red (dashes represent deleted nucleotides, ellipses are used to indicate that a deletion conti [file elife-33126-supp1.xlsx]

## Sheet: Single-mutant clones
Cell Line Name	Clone #	Figures	CRISPR Guide	Genomic Sequence	Mutation	Genotype	Observations
Reference			LGR4_sgRNA_Ex1	GCGAGCAGCGCCGCGGGAGAGGCCGGCGCGGGAGGCGGCCGCAGCAATGCCGGGCCCGCTAGGGCTGCTCTGCTTCCTCG
LGR4KO	1	1A	LGR4_sgRNA_Ex1	GCGAGCAGCGCCGCGGGAGAGGCCGGCGCGGGAGGCGGCCGCAGCAA---------CGCTAGGGCTGCTCTGCTTCCTCG	9 bp deletion	start codon mutated from ATG (Met) to ACG (Thr)
LGR4KO	14	1A	LGR4_sgRNA_Ex1	GCGAGCAGCGCCGCGGGAGAGGCCGGCGCGG----------------TGCCGGGCCCGCTAGGGCTGCTCTGCTTCCTCG	16 bp deletion	start codon mutated from ATG (Met) to GTG (Val)
Reference			EXTL3_sgRNA_Ex1I	AACGAGGCGGCCCTGGTGGTGCCAAAGCCTCGTGTTACCGAGGTTCATTTCCTGCTCAGAAGCCTCTCCGATAGTGACCT
WT	4	4B, 4-fs1A	EXTL3_sgRNA_Ex1I	AACGAGGCGGCCCTGGTGGTGCCAAAGCCTCGTGTTACCGAGGTTCATTTCCTGCTCAGAAGCCTCTCCGATAGTGACCT	none	WT
EXTL3KO	3	4B, 4-fs1A	EXTL3_sgRNA_Ex1I	AACGAGGCGGCCCTGGTGGTGCCAAAGCCTCGT--TACCGAGGTTCATTTCCTGCTCAGAAGCCTCTCCGATAGTGACCT	2 bp deletion	frameshift
Reference			EXTL3_sgRNA_Ex1II	AGCTCTCCACCTTCGCCCTCATCATTACCCCCGGGGACCCTCGCTTGGTTATTTCCTCTGGGTGTGCAACACGGCTCTTC
EXTL3KO	20	4B, 4-fs1A	EXTL3_sgRNA_Ex1II	AGCTCTCCACCTTCGCCCTCATCATTACCCCCGGGGGGACCCTCGCTTGGTTATTTCCTCTGGGTGTGCAACACGGCTCTTC	2 bp insertion	frameshift

## Sheet: Multiple-mutant clones
Cell Line Name	Clone #	Figures	CRISPR Guide 1	Genomic Sequence 1	Mutation 1	Genotype 1	Observations 1	CRISPR Guide 2	Genomic Sequence 2	Mutation 2	Genotype 2	Observations 2	CRISPR Guide 3	Genomic Sequence 3	Mutation 3	Genotype 3	Observations 3	CRISPR Guide 4	Genomic Sequence 4	Mutation 4	Genotype 4	Observations 4	CRISPR Guide 5	Genomic Sequence 5	Mutation 5	Genotype 5	Observations 5	CRISPR Guide 6	Genomic Sequence 6	Mutation 6	Genotype 6	Observations 6	CRISPR Guide 7	Genomic Sequence 7	Mutation 7	Genotype 7	Observations 7
Reference			LGR4_sgRNA_Ex1	GCGAGCAGCGCCGCGGGAGAGGCCGGCGCGGGAGGCGGCCGCAGCAATGCCGGGCCCGCTAGGGCTGCTCTGCTTCCTCG				LGR5_sgRNA_Ex16; LGR5_sgRNA_Ex17	AAGGGTTATAGAAATGCCTTATGCTTACCAGTGCTGTGCATTTGGAGTGTGTGAGAATGCCTATAAGATTTCTAATCAAT(2125bp) TGCTTGACTTTGAGGAAGACCTGAAAGCCCTTCATTCAGTGCAGTGTTCACCTTCCCCAGGTGAGAAAGGCATCAAAAAT				LGR6_sgRNA_Ex8	GGGGGTTCCATAACAACAACATCAAGGCCATCCCAGAAAAGGCCTTCATGGGGAACCCTCTGCTACAGACGATGTGAGTA
LGR4/5/6KO	17	1B-C, 1-fs1D, 2B, D, E, G, 3B, D, E, 4A-D, 4-fs1A-C	LGR4_sgRNA_Ex1	GCGAGCAGCGCCGCGGGAGAGGCCGGCGCGGGAGGCGGCCGCAGCAA---------CGCTAGGGCTGCTCTGCTTCCTCG	9 bp deletion	start codon mutated from ATG (Met) to ACG (Thr)		LGR5_sgRNA_Ex16; LGR5_sgRNA_Ex17	AAGGGTTATAGAAATGCCTTATGCTTACCAGTG-----------------------------------------------------------... ---------------------------------ATTCAGTGCAGTGTTCACCTTCCCCAGGTGAGAAAGGCATCAAAAAT	2205 bp deletion	frameshift	PCR product is visibly smaller	LGR6_sgRNA_Ex8	GGGGGTTCCATAACAACAACATCAAGGCCATCCCAGAAAAGGCCTTCCATGGGGAACCCTCTGCTACAGACGATGTGAGTA	1 bp insertion	frameshift
LGR4/5/6KO	15	1B	LGR4_sgRNA_Ex1	GCGAGCAGCGCCGCGGGAGAGGCCGGCGCGG----------------TGCCGGGCCCGCTAGGGCTGCTCTGCTTCCTCG	16 bp deletion	start codon mutated from ATG (Met) to GTG (Val)		LGR5_sgRNA_Ex16; LGR5_sgRNA_Ex17	AAGGGTTATAGAAATGCCTTATGCTTAC-----CTGTGCATTTGGAGTGTGTGAGAATGCCTATAAGATTTCTAATCAAT(2125bp) TGCTTGACTTTGAGGAAGACCTGAAAGCCCTTC------[257bp]TGCAGTGTTCACCTTCCCCAGGTGAGAAAGGCATCAAAAAT	5 bp deletion; 6 bp deletion + 257 bp insertion	frameshift	PCR product is visibly larger	LGR6_sgRNA_Ex8	GGGGGTTCCATAACAACAACATCAAGGCCATCCCAGAAAAGGCCTT-ATGGGGAACCCTCTGCTACAGACGATGTGAGTA	1 bp deletion	frameshift
LGR4/5/6KO	23	1B	LGR4_sgRNA_Ex1	GCGAGCAGCGCCGCGGGAGAGGCCGGCGCGG----------------TGCCGGGCCCGCTAGGGCTGCTCTGCTTCCTCG	16 bp deletion	start codon mutated from ATG (Met) to GTG (Val)		LGR5_sgRNA_Ex16; LGR5_sgRNA_Ex17	AAGGGTTATAGAAATGCCTTATGCTTACCAGTG[219bp]CTGTGCATTTGGAGTGTGTGAGAATGCCTATAAGATTTCTAATCAAT[2125bp]TGCTTGACTTTGAGGAAGACCTGAAAGG------------GCAGTGTTCACCTTCCCCAGGTGAGAAAGGCATCAAAAAT	219 bp insertion; 13 bp deletion + 1 bp insertion	frameshift	PCR product is visibly larger	LGR6_sgRNA_Ex8	GGGGGTTCCATAACAACAACATCAAGGCCATCCCAG-----------ATGGGGAACCCTCTGCTACAGACGATGTGAGTA	11 bp deletion	frameshift
Reference			LGR4_sgRNA_Ex1	GCGAGCAGCGCCGCGGGAGAGGCCGGCGCGGGAGGCGGCCGCAGCAATGCCGGGCCCGCTAGGGCTGCTCTGCTTCCTCG				LGR5_sgRNA_Ex16; LGR5_sgRNA_Ex17	AAGGGTTATAGAAATGCCTTATGCTTACCAGTGCTGTGCATTTGGAGTGTGTGAGAATGCCTATAAGATTTCTAATCAAT(2125bp) TGCTTGACTTTGAGGAAGACCTGAAAGCCCTTCATTCAGTGCAGTGTTCACCTTCCCCAGGTGAGAAAGGCATCAAAAAT				LGR6_sgRNA_Ex8	GGGGGTTCCATAACAACAACATCAAGGCCATCCCAGAAAAGGCCTTCATGGGGAACCCTCTGCTACAGACGATGTGAGTA				EXTL3_sgRNA_Ex1I	AACGAGGCGGCCCTGGTGGTGCCAAAGCCTCGTGTTACCGAGGTTCATTTCCTGCTCAGAAGCCTCTCCGATAGTGACCT
LGR4/5/6KO	9	4B, 4-fs1A	LGR4_sgRNA_Ex1	GCGAGCAGCGCCGCGGGAGAGGCCGGCGCGGGAGGCGGCCGCAGCAA---------CGCTAGGGCTGCTCTGCTTCCTCG	9 bp deletion	start codon mutated from ATG (Met) to ACG (Thr)		LGR5_sgRNA_Ex16; LGR5_sgRNA_Ex17	AAGGGTTATAGAAATGCCTTATGCTTACCAGTG-----------------------------------------------------------... ---------------------------------ATTCAGTGCAGTGTTCACCTTCCCCAGGTGAGAAAGGCATCAAAAAT	2205 bp deletion	frameshift	PCR product is visibly smaller	LGR6_sgRNA_Ex8	GGGGGTTCCATAACAACAACATCAAGGCCATCCCAGAAAAGGCCTTCCATGGGGAACCCTCTGCTACAGACGATGTGAGTA	1 bp insertion	frameshift		EXTL3_sgRNA_Ex1I	AACGAGGCGGCCCTGGTGGTGCCAAAGCCTCGTGTTACCGAGGTTCATTTCCTGCTCAGAAGCCTCTCCGATAGTGACCT	none	WT
LGR4/5/6KO; EXTL3KO	8	4B, 4-fs1A	LGR4_sgRNA_Ex1	GCGAGCAGCGCCGCGGGAGAGGCCGGCGCGGGAGGCGGCCGCAGCAA---------CGCTAGGGCTGCTCTGCTTCCTCG	9 bp deletion	start codon mutated from ATG (Met) to ACG (Thr)		LGR5_sgRNA_Ex16; LGR5_sgRNA_Ex17	AAGGGTTATAGAAATGCCTTATGCTTACCAGTG-----------------------------------------------------------... ---------------------------------ATTCAGTGCAGTGTTCACCTTCCCCAGGTGAGAAAGGCATCAAAAAT	2205 bp deletion	frameshift	PCR product is visibly smaller	LGR6_sgRNA_Ex8	GGGGGTTCCATAACAACAACATCAAGGCCATCCCAGAAAAGGCCTTCCATGGGGAACCCTCTGCTACAGACGATGTGAGTA	1 bp insertion	frameshift		EXTL3_sgRNA_Ex1I	AACGAGGCGGCCCTGGTGGTGCCA-----------------------------------------------------...	175 bp deletion	frameshift	PCR product is visibly smaller
Reference			LGR4_sgRNA_Ex1	GCGAGCAGCGCCGCGGGAGAGGCCGGCGCGGGAGGCGGCCGCAGCAATGCCGGGCCCGCTAGGGCTGCTCTGCTTCCTCG				LGR5_sgRNA_Ex16; LGR5_sgRNA_Ex17	AAGGGTTATAGAAATGCCTTATGCTTACCAGTGCTGTGCATTTGGAGTGTGTGAGAATGCCTATAAGATTTCTAATCAAT(2125bp) TGCTTGACTTTGAGGAAGACCTGAAAGCCCTTCATTCAGTGCAGTGTTCACCTTCCCCAGGTGAGAAAGGCATCAAAAAT				LGR6_sgRNA_Ex8	GGGGGTTCCATAACAACAACATCAAGGCCATCCCAGAAAAGGCCTTCATGGGGAACCCTCTGCTACAGACGATGTGAGTA				EXTL3_sgRNA_Ex1II	AGCTCTCCACCTTCGCCCTCATCATTACCCCCGGGGACCCTCGCTTGGTTATTTCCTCTGGGTGTGCAACACGGCTCTTC
LGR4/5/6KO; EXTL3KO	14	4B, 4-fs1A	LGR4_sgRNA_Ex1	GCGAGCAGCGCCGCGGGAGAGGCCGGCGCGGGAGGCGGCCGCAGCAA---------CGCTAGGGCTGCTCTGCTTCCTCG	9 bp deletion	start codon mutated from ATG (Met) to ACG (Thr)		LGR5_sgRNA_Ex16; LGR5_sgRNA_Ex17	AAGGGTTATAGAAATGCCTTATGCTTACCAGTG-----------------------------------------------------------... ---------------------------------ATTCAGTGCAGTGTTCACCTTCCCCAGGTGAGAAAGGCATCAAAAAT	2205 bp deletion	frameshift	PCR product is visibly smaller	LGR6_sgRNA_Ex8	GGGGGTTCCATAACAACAACATCAAGGCCATCCCAGAAAAGGCCTTCCATGGGGAACCCTCTGCTACAGACGATGTGAGTA	1 bp insertion	frameshift		EXTL3_sgRNA_Ex1II	AGCTCTCCACCTTCGCCCTCATCAT--------GGGACCCTCGCTTGGTTATTTCCTCTGGGTGTGCAACACGGCTCTTC	8 bp deletion	frameshift
Reference			LGR4_sgRNA_Ex1	GCGAGCAGCGCCGCGGGAGAGGCCGGCGCGGGAGGCGGCCGCAGCAATGCCGGGCCCGCTAGGGCTGCTCTGCTTCCTCG				LGR5_sgRNA_Ex16; LGR5_sgRNA_Ex17	AAGGGTTATAGAAATGCCTTATGCTTACCAGTGCTGTGCATTTGGAGTGTGTGAGAATGCCTATAAGATTTCTAATCAAT(2125bp) TGCTTGACTTTGAGGAAGACCTGAAAGCCCTTCATTCAGTGCAGTGTTCACCTTCCCCAGGTGAGAAAGGCATCAAAAAT				LGR6_sgRNA_Ex8	GGGGGTTCCATAACAACAACATCAAGGCCATCCCAGAAAAGGCCTTCATGGGGAACCCTCTGCTACAGACGATGTGAGTA				PIGL_sgRNA_Ex3	AAAGGTGTTCAAGTTGTGCTTCTCTCTTGTAGGGATTTCCCAGATGACCCAGGCATGCAGTGGGACACAGAGCACGTGGC
LGR4/5/6KO; PIGLKO	20	4C, 4-fs1B	LGR4_sgRNA_Ex1	GCGAGCAGCGCCGCGGGAGAGGCCGGCGCGGGAGGCGGCCGCAGCAA---------CGCTAGGGCTGCTCTGCTTCCTCG	9 bp deletion	start codon mutated from ATG (Met) to ACG (Thr)		LGR5_sgRNA_Ex16; LGR5_sgRNA_Ex17	AAGGGTTATAGAAATGCCTTATGCTTACCAGTG-----------------------------------------------------------... ---------------------------------ATTCAGTGCAGTGTTCACCTTCCCCAGGTGAGAAAGGCATCAAAAAT	2205 bp deletion	frameshift	PCR product is visibly smaller	LGR6_sgRNA_Ex8	GGGGGTTCCATAACAACAACATCAAGGCCATCCCAGAAAAGGCCTTCCATGGGGAACCCTCTGCTACAGACGATGTGAGTA	1 bp insertion	frameshift		PIGL_sgRNA_Ex3	AAAGGTGTTCAAGTTGTGCTTCTCTCTTGTAGGGATTTCCCAGAT--CCCAGGCATGCAGTGGGACACAGAGCACGTGGC	2 bp deletion	frameshift
LGR4/5/6KO; PIGLKO	24	4C, 4-fs1B	LGR4_sgRNA_Ex1	GCGAGCAGCGCCGCGGGAGAGGCCGGCGCGGGAGGCGGCCGCAGCAA---------CGCTAGGGCTGCTCTGCTTCCTCG	9 bp deletion	start codon mutated from ATG (Met) to ACG (Thr)		LGR5_sgRNA_Ex16; LGR5_sgRNA_Ex17	AAGGGTTATAGAAATGCCTTATGCTTACCAGTG-----------------------------------------------------------... ---------------------------------ATTCAGTGCAGTGTTCACCTTCCCCAGGTGAGAAAGGCATCAAAAAT	2205 bp deletion	frameshift	PCR product is visibly smaller	LGR6_sgRNA_Ex8	GGGGGTTCCATAACAACAACATCAAGGCCATCCCAGAAAAGGCCTTCCATGGGGAACCCTCTGCTACAGACGATGTGAGTA	1 bp insertion	frameshift		PIGL_sgRNA_Ex3	AAAGGTGTTCAAGTTGTGCTTCTCTCTTGTAGGGATTTCCCAGATG-CCCAGGCATGCAGTGGGACACAGAGCACGTGGC	1 bp deletion	frameshift
Reference			LGR4_sgRNA_Ex1	GCGAGCAGCGCCGCGGGAGAGGCCGGCGCGGGAGGCGGCCGCAGCAATGCCGGGCCCGCTAGGGCTGCTCTGCTTCCTCG				LGR5_sgRNA_Ex16; LGR5_sgRNA_Ex17	AAGGGTTATAGAAATGCCTTATGCTTACCAGTGCTGTGCATTTGGAGTGTGTGAGAATGCCTATAAGATTTCTAATCAAT(2125bp) TGCTTGACTTTGAGGAAGACCTGAAAGCCCTTCATTCAGTGCAGTGTTCACCTTCCCCAGGTGAGAAAGGCATCAAAAAT				LGR6_sgRNA_Ex8	GGGGGTTCCATAACAACAACATCAAGGCCATCCCAGAAAAGGCCTTCATGGGGAACCCTCTGCTACAGACGATGTGAGTA				GPC4_sgRNA_Ex3_III	AAATTCTGAGCTATTTAAAGATCTCTTCGTAGAGTTGAAACGTTACTACGTGGTGGGAAATGTGAACCTGGAAGAAATGC				GPC6_sgRNA_Ex4_I	TCAACGTCATGAAGGGCTGCTTGGCAAATCAGGCTGACCTCGACACAGAGTGGAATCTGTTTATAGGTAAGAAGTGTTTA
LGR4/5/6KO	1	4C, 4-fs1B	LGR4_sgRNA_Ex1	GCGAGCAGCGCCGCGGGAGAGGCCGGCGCGGGAGGCGGCCGCAGCAA---------CGCTAGGGCTGCTCTGCTTCCTCG	9 bp deletion	start codon mutated from ATG (Met) to ACG (Thr)		LGR5_sgRNA_Ex16; LGR5_sgRNA_Ex17	AAGGGTTATAGAAATGCCTTATGCTTACCAGTG-----------------------------------------------------------... ---------------------------------ATTCAGTGCAGTGTTCACCTTCCCCAGGTGAGAAAGGCATCAAAAAT	2205 bp deletion	frameshift	PCR product is visibly smaller	LGR6_sgRNA_Ex8	GGGGGTTCCATAACAACAACATCAAGGCCATCCCAGAAAAGGCCTTCCATGGGGAACCCTCTGCTACAGACGATGTGAGTA	1 bp insertion	frameshift		GPC4_sgRNA_Ex3_III	AAATTCTGAGCTATTTAAAGATCTCTTCGTAGAGTTGAAACGTTACTACGTGGTGGGAAATGTGAACCTGGAAGAAATGC	none	WT		GPC6_sgRNA_Ex4_I	TCAACGTCATGAAGGGCTGCTTGGCAAATCAGGCTGACCTCGACACAGAGTGGAATCTGTTTATAGGTAAGAAGTGTTTA	none	WT
LGR4/5/6KO; GPC4/6KO	13	4C, 4-fs1B	LGR4_sgRNA_Ex1	GCGAGCAGCGCCGCGGGAGAGGCCGGCGCGGGAGGCGGCCGCAGCAA---------CGCTAGGGCTGCTCTGCTTCCTCG	9 bp deletion	start codon mutated from ATG (Met) to ACG (Thr)		LGR5_sgRNA_Ex16; LGR5_sgRNA_Ex17	AAGGGTTATAGAAATGCCTTATGCTTACCAGTG-----------------------------------------------------------... ---------------------------------ATTCAGTGCAGTGTTCACCTTCCCCAGGTGAGAAAGGCATCAAAAAT	2205 bp deletion	frameshift	PCR product is visibly smaller	LGR6_sgRNA_Ex8	GGGGGTTCCATAACAACAACATCAAGGCCATCCCAGAAAAGGCCTTCCATGGGGAACCCTCTGCTACAGACGATGTGAGTA	1 bp insertion	frameshift		GPC4_sgRNA_Ex3_III	AAATTCTGAGCTATTTAAAGATCTCTTCGTAGAGTTGAAACGTTACTTACGTGGTGGGAAATGTGAACCTGGAAGAAATGC	1 bp insertion	frameshift		GPC6_sgRNA_Ex4_I	TCAACGTCATGAAGGGCTGCTTGGCAAATCAGGCTGACCTCGACACAAGAGTGGAATCTGTTTATAGGTAAGAAGTGTTTA	1 bp insertion	frameshift
LGR4/5/6KO; GPC4/6KO	21	4C, 4-fs1B	LGR4_sgRNA_Ex1	GCGAGCAGCGCCGCGGGAGAGGCCGGCGCGGGAGGCGGCCGCAGCAA---------CGCTAGGGCTGCTCTGCTTCCTCG	9 bp deletion	start codon mutated from ATG (Met) to ACG (Thr)		LGR5_sgRNA_Ex16; LGR5_sgRNA_Ex17	AAGGGTTATAGAAATGCCTTATGCTTACCAGTG-----------------------------------------------------------... ---------------------------------ATTCAGTGCAGTGTTCACCTTCCCCAGGTGAGAAAGGCATCAAAAAT	2205 bp deletion	frameshift	PCR product is visibly smaller	LGR6_sgRNA_Ex8	GGGGGTTCCATAACAACAACATCAAGGCCATCCCAGAAAAGGCCTTCCATGGGGAACCCTCTGCTACAGACGATGTGAGTA	1 bp insertion	frameshift		GPC4_sgRNA_Ex3_III	AAATTCTGAGCTATTTAAAGATCTCTTCGTAGAGTTGAAACGTTACT[175bp]ACGTGGTGGGAAATGTGAACCTGGAAGAAATGC	175 bp insertion	frameshift	PCR product is visibly larger	GPC6_sgRNA_Ex4_I	TCAACGTCATGAAGGGCTGCTTGGCAAATCAGGCTGACCTCGACACAAGAGTGGAATCTGTTTATAGGTAAGAAGTGTTTA	1 bp insertion	frameshift
Reference			LGR4_sgRNA_Ex1	GCGAGCAGCGCCGCGGGAGAGGCCGGCGCGGGAGGCGGCCGCAGCAATGCCGGGCCCGCTAGGGCTGCTCTGCTTCCTCG				LGR5_sgRNA_Ex16; LGR5_sgRNA_Ex17	AAGGGTTATAGAAATGCCTTATGCTTACCAGTGCTGTGCATTTGGAGTGTGTGAGAATGCCTATAAGATTTCTAATCAAT(2125bp) TGCTTGACTTTGAGGAAGACCTGAAAGCCCTTCATTCAGTGCAGTGTTCACCTTCCCCAGGTGAGAAAGGCATCAAAAAT				LGR6_sgRNA_Ex8	GGGGGTTCCATAACAACAACATCAAGGCCATCCCAGAAAAGGCCTTCATGGGGAACCCTCTGCTACAGACGATGTGAGTA				SDC1_sgRNA_Ex3	ATCCTTTTCCAGCAAATTGTGGCTACTAATTTGCCCCCTGAAGATCAAGATGGCTCTGGGGATGACTCTGACAACTTCTC				SDC2_sgRNA_Ex3	AGTGGAAACCACGACGCTGAATATACAGAACAAGATACCTGCTCAGACAAAGGTGCGTTCTATTTTCCATTGCATTGCAT				SDC3_sgRNA_Ex3I	AGCCACCACCGTCTCCACTACCATGGCTACCACTGCTGCCACAAGCACAGGGGACCCGACTGTGGCCACAGTGCCTGCCA				SDC4_sgRNA_Ex2	TAGAAGGCCGATACTTCTCCGGAGCCCTACCAGACGATGAGGATGTAGTGGGGCCCGGGCAGGAATCTGATGACTTTGAG
LGR4/5/6KO	1	4D, 4-fs1C	LGR4_sgRNA_Ex1	GCGAGCAGCGCCGCGGGAGAGGCCGGCGCGGGAGGCGGCCGCAGCAA---------CGCTAGGGCTGCTCTGCTTCCTCG	9 bp deletion	start codon mutated from ATG (Met) to ACG (Thr)		LGR5_sgRNA_Ex16; LGR5_sgRNA_Ex17	AAGGGTTATAGAAATGCCTTATGCTTACCAGTG-----------------------------------------------------------... ---------------------------------ATTCAGTGCAGTGTTCACCTTCCCCAGGTGAGAAAGGCATCAAAAAT	2205 bp deletion	frameshift	PCR product is visibly smaller	LGR6_sgRNA_Ex8	GGGGGTTCCATAACAACAACATCAAGGCCATCCCAGAAAAGGCCTTCCATGGGGAACCCTCTGCTACAGACGATGTGAGTA	1 bp insertion	frameshift		SDC1_sgRNA_Ex3	ATCCTTTTCCAGCAAATTGTGGCTACTAATTTGCCCCCTGAAGATCAAGATGGCTCTGGGGATGACTCTGACAACTTCTC	none	WT		SDC2_sgRNA_Ex3	AGTGGAAACCACGACGCTGAATATACAGAACAAGATACCTGCTCAGACAAAGGTGCGTTCTATTTTCCATTGCATTGCAT	none	WT		SDC3_sgRNA_Ex3I	AGCCACCACCGTCTCCACTACCATGGCTACCACTGCTGCCACAAGCACAGGGGACCCGACTGTGGCCACAGTGCCTGCCA	none	WT		SDC4_sgRNA_Ex2	TAGAAGGCCGATACTTCTCCGGAGCCCTACCAGACGATGAGGATGTAGTGGGGCCCGGGCAGGAATCTGATGACTTTGAG	none	WT
LGR4/5/6KO; SDC1/2/3/4KO	20	4D, 4-fs1C	LGR4_sgRNA_Ex1	GCGAGCAGCGCCGCGGGAGAGGCCGGCGCGGGAGGCGGCCGCAGCAA---------CGCTAGGGCTGCTCTGCTTCCTCG	9 bp deletion	start codon mutated from ATG (Met) to ACG (Thr)		LGR5_sgRNA_Ex16; LGR5_sgRNA_Ex17	AAGGGTTATAGAAATGCCTTATGCTTACCAGTG-----------------------------------------------------------... ---------------------------------ATTCAGTGCAGTGTTCACCTTCCCCAGGTGAGAAAGGCATCAAAAAT	2205 bp deletion	frameshift	PCR product is visibly smaller	LGR6_sgRNA_Ex8	GGGGGTTCCATAACAACAACATCAAGGCCATCCCAGAAAAGGCCTTCCATGGGGAACCCTCTGCTACAGACGATGTGAGTA	1 bp insertion	frameshift		SDC1_sgRNA_Ex3	ATCCTTTTCCAGCAAATTGTGGCTACTAATTTGCCCCCTGAAGATCAAAGATGGCTCTGGGGATGACTCTGACAACTTCTC	1 bp insertion	frameshift		SDC2_sgRNA_Ex3	AGTGGAAACCACGACGCTGAATATACAGAACAAGATACCTGCTCAGAACAAAGGTGCGTTCTATTTTCCATTGCATTGCAT	1 bp insertion	frameshift		SDC3_sgRNA_Ex3I	AGCCACCACCGTCTCCACTACCATGGCTACCACTGCTGCCACAAGCAACAGGGGACCCGACTGTGGCCACAGTGCCTGCCA	1 bp insertion	frameshift		SDC4_sgRNA_Ex2	TAGAAGGCCGATACTTCTCCGGAGCCCTACCAGACGATGAGGATGTCAGTGGGGCCCGGGCAGGAATCTGATGACTTTGAG	1 bp insertion	frameshift
Reference			LGR4_sgRNA_Ex1	GCGAGCAGCGCCGCGGGAGAGGCCGGCGCGGGAGGCGGCCGCAGCAATGCCGGGCCCGCTAGGGCTGCTCTGCTTCCTCG				LGR5_sgRNA_Ex16; LGR5_sgRNA_Ex17	AAGGGTTATAGAAATGCCTTATGCTTACCAGTGCTGTGCATTTGGAGTGTGTGAGAATGCCTATAAGATTTCTAATCAAT(2125bp) TGCTTGACTTTGAGGAAGACCTGAAAGCCCTTCATTCAGTGCAGTGTTCACCTTCCCCAGGTGAGAAAGGCATCAAAAAT				LGR6_sgRNA_Ex8	GGGGGTTCCATAACAACAACATCAAGGCCATCCCAGAAAAGGCCTTCATGGGGAACCCTCTGCTACAGACGATGTGAGTA				SDC1_sgRNA_Ex4	AGGAGGCCACCCCCCGACCCAGGGAGACCACACAGCTCCCGACCACTCATCAGGCCTCAACGACCACAGCCACCACGGCC				SDC2_sgRNA_Ex4	TGAAGAAACTGATAAAGAGAAAGTTCACCTCTCTGACTCAGAAAGGAAAATGGACCCAGCCGAAGAGGATACAAATGTGT				SDC3_sgRNA_Ex3II	CACCCCCTTTTACGGCCACCACTGCTGTTATAAGGACCACTGGCGTACGGAGGCTTCTGCCTCTCCCACTGACCACAGTG				SDC4_sgRNA_Ex4	TCTTCTCCTTTCCGCCCATCCAGGTGCCTCTAGATAACCATATCCCTGAGAGGGCAGGGTCTGGGAGCCAAGTCCCCACC
LGR4/5/6KO	25	4D, 4-fs1C	LGR4_sgRNA_Ex1	GCGAGCAGCGCCGCGGGAGAGGCCGGCGCGGGAGGCGGCCGCAGCAA---------CGCTAGGGCTGCTCTGCTTCCTCG	9 bp deletion	start codon mutated from ATG (Met) to ACG (Thr)		LGR5_sgRNA_Ex16; LGR5_sgRNA_Ex17	AAGGGTTATAGAAATGCCTTATGCTTACCAGTG-----------------------------------------------------------... ---------------------------------ATTCAGTGCAGTGTTCACCTTCCCCAGGTGAGAAAGGCATCAAAAAT	2205 bp deletion	frameshift	PCR product is visibly smaller	LGR6_sgRNA_Ex8	GGGGGTTCCATAACAACAACATCAAGGCCATCCCAGAAAAGGCCTTCCATGGGGAACCCTCTGCTACAGACGATGTGAGTA	1 bp insertion	frameshift		SDC1_sgRNA_Ex4	AGGAGGCCACCCCCCGACCCAGGGAGACCACACAGCTCCCGACCACTCATCAGGCCTCAACGACCACAGCCACCACGGCC	none	WT		SDC2_sgRNA_Ex4	TGAAGAAACTGATAAAGAGAAAGTTCACCTCTCTGACTCAGAAAGGAAAATGGACCCAGCCGAAGAGGATACAAATGTGT	none	WT		SDC3_sgRNA_Ex3II	CACCCCCTTTTACGGCCACCACTGCTGTTATAAGGACCACTGGCATACGGAGGCTTCTGCCTCTCCCACTGACCACAGTG	none	WT	G-->A (green) is a polymorphism in HAP1-7TGP cells	SDC4_sgRNA_Ex4	TCTTCTCCTTTCCGCCCATCCAGGTGCCTCTAGATAACCATATCCCTGAGAGGGCAGGGTCTGGGAGCCAAGTCCCCACC	none	WT
LGR4/5/6KO; SDC1/2/3/4KO	30	4D, 4-fs1C	LGR4_sgRNA_Ex1	GCGAGCAGCGCCGCGGGAGAGGCCGGCGCGGGAGGCGGCCGCAGCAA---------CGCTAGGGCTGCTCTGCTTCCTCG	9 bp deletion	start codon mutated from ATG (Met) to ACG (Thr)		LGR5_sgRNA_Ex16; LGR5_sgRNA_Ex17	AAGGGTTATAGAAATGCCTTATGCTTACCAGTG-----------------------------------------------------------... ---------------------------------ATTCAGTGCAGTGTTCACCTTCCCCAGGTGAGAAAGGCATCAAAAAT	2205 bp deletion	frameshift	PCR product is visibly smaller	LGR6_sgRNA_Ex8	GGGGGTTCCATAACAACAACATCAAGGCCATCCCAGAAAAGGCCTTCCATGGGGAACCCTCTGCTACAGACGATGTGAGTA	1 bp insertion	frameshift		SDC1_sgRNA_Ex4	AGGAGGCCACCCCCCGACCCAGGGAGACCACACAAGCTCCCGACCACTCATCAGGCCTCAACGACCACAGCCACCACGGCC	1 bp insertion	frameshift		SDC2_sgRNA_Ex4	undetermined	large rearrangement	loss of coding sequence	no PCR product with primers 0.5 kbp 5' and 0.4 kbp 3' of target site	SDC3_sgRNA_Ex3II	CACCCCCTTTTACGGCCACCACTGCTGTTATAAGA-----------------------------CCCACTGACCACAGTG	30 bp deletion + 1 bp insertion	frameshift		SDC4_sgRNA_Ex4	TCTTCTCCTTTCCGCCCATCCAGGTGCCTCTAGATAACCATATCCCTTGAGAGGGCAGGGTCTGGGAGCCAAGTCCCCACC	1 bp insertion	frameshift
LGR4/5/6KO; SDC1/2/3/4KO	44	4D, 4-fs1C	LGR4_sgRNA_Ex1	GCGAGCAGCGCCGCGGGAGAGGCCGGCGCGGGAGGCGGCCGCAGCAA---------CGCTAGGGCTGCTCTGCTTCCTCG	9 bp deletion	start codon mutated from ATG (Met) to ACG (Thr)		LGR5_sgRNA_Ex16; LGR5_sgRNA_Ex17	AAGGGTTATAGAAATGCCTTATGCTTACCAGTG-----------------------------------------------------------... ---------------------------------ATTCAGTGCAGTGTTCACCTTCCCCAGGTGAGAAAGGCATCAAAAAT	2205 bp deletion	frameshift	PCR product is visibly smaller	LGR6_sgRNA_Ex8	GGGGGTTCCATAACAACAACATCAAGGCCATCCCAGAAAAGGCCTTCCATGGGGAACCCTCTGCTACAGACGATGTGAGTA	1 bp insertion	frameshift		SDC1_sgRNA_Ex4	AGGAGGCCACCCCCCGACCCAGGGAGACCACACAAGCTCCCGACCACTCATCAGGCCTCAACGACCACAGNNNNNNCGGNC	1 bp insertion	frameshift	nucleotides indicated "N" (greeen) are due to poor quality of sequncing read in this region	SDC2_sgRNA_Ex4	TGAAGAAACTGATAAAGAGAAAGTTCACCTCTCTTGACTCAGAAAGGAAAATGGACCCAGCCGAAGAGGATACAAATGTGT	1 bp insertion	frameshift		SDC3_sgRNA_Ex3II	CACCCCCTTTTACGGCCACCACTGCTGTTATAAGGACCACTGGC---GCATGCTCGAGAATGGCGCATGTGAGCAAAAGGCCAGCAAAAGGCCAGGAACCGTAAAAAGGCCGCGTTGCCGGAGGCTTCTGCCTCTCCCACTGACCACAGTG	3 bp deletion + 71 bp insertion	frameshift	PCR product is visibly larger	SDC4_sgRNA_Ex4	TCTTCTCCTTTCCGCCCATCCAGGTGCCTCTAGATAACCATATCCCTCTGAGAGGGCAGGGTCTGGGAGCCAAGTCCCCACC	2 bp insertion	frameshift
