# Supplementary material for: R-spondins can potentiate WNT signaling without LGRs
Source: eLife. 2018 Feb 6;7:e33126. doi: 10.7554/eLife.33126 (PMC5800842; doi:10.7554/eLife.33126)
Supplement: Supplementary file 3. — The names and sequences of pairs of oligonucleotides encoding sgRNAs (which were cloned into pX330 or pX333) are shown in the first and second columns, respectively. The names and sequences of pairs of PCR primers used to amplify corresponding genomic regions flanking sgRNA target sites are shown in the third and fourth columns, respectively. The names and sequences of primers used to sequence the amplified target sites are shown in the fifth and sixth columns, respectively. [file elife-33126-supp3.xlsx]

## Sheet: Sheet1
CRISPR guide oligonucleotides	Sequence (5'-3')	Primers for amplifying genomic sequence conataining target site	Sequence (5'-3')	Primer for sequencing target site	Sequence (5'-3')
LGR4_sgRNA_Ex1_A	CAC CGG AGG CGG CCG CAG CAA TGC	LGR4_Ex1_For	CTT GAA GAG CCG CTG CAT TG	LGR4_Ex1_For	CTT GAA GAG CCG CTG CAT TG
LGR4_sgRNA_Ex1_B	AAA CGC ATT GCT GCG GCC GCC TCC	LGR4_Ex1_Rev	CGA ACC CGG ACT AGC AAA GT
LGR5_sgRNA_Ex16_A	CAC CGA CAC TCC AAA TGC ACA GCA C	LGR5_Ex16_For	TGG AAG TTG CAT CAC TCA GC	LGR5_Ex16_For	TGG AAG TTG CAT CAC TCA GC
LGR5_sgRNA_Ex16_B	AAA CGT GCT GTG CAT TTG GAG TGT C	LGR5_Ex17_Rev	AAG TCC TCC CAC CTC AAT CCT
LGR5_sgRNA_Ex17_A	CAC CGT GAA CAC TGC ACT GAA TGA A	LGR5_Ex16_For	TGG AAG TTG CAT CAC TCA GC	LGR5_Ex17_Rev	AAG TCC TCC CAC CTC AAT CCT
LGR5_sgRNA_Ex17_B	AAA CTT CAT TCA GTG CAG TGT TCA C	LGR5_Ex17_Rev	AAG TCC TCC CAC CTC AAT CCT
LGR6_sgRNA_Ex8_A	CAC CGT CCC AGA AAA GGC CTT CAT G	LGR6_Ex8_For	TCC AGG CCA ATG CCT CTT TT	LGR6_Ex8_For	TCC AGG CCA ATG CCT CTT TT
LGR6_sgRNA_Ex8_B	AAA CCA TGA AGG CCT TTT CTG GGA C	LGR6_Ex8_Rev	CTT TGC AGT GGA CTT GTG CC
EXTL3_sgRNA_Ex1I_A	CAC CGA AAT GAA CCT CGG TAA CAC G	EXTL3_Ex1_For	CGA TGA CCG GAT CAT TGC CA	EXTL3_Ex1_For	CGA TGA CCG GAT CAT TGC CA
EXTL3_sgRNA_Ex1I_B	AAA CCG TGT TAC CGA GGT TCA TTT C	EXTL3_Ex1_Rev	CCA CCA CCA ATA GGC CGA AA
EXTL3_sgRNA_Ex1II_A	CAC CGA ACC AAG CGA GGG TCC CCG G	EXTL3_Ex1_For	CGA TGA CCG GAT CAT TGC CA	EXTL3_Ex1_For	CGA TGA CCG GAT CAT TGC CA
EXTL3_sgRNA_Ex1II_B	AAA CCC GGG GAC CCT CGC TTG GTT C	EXTL3_Ex1_Rev	CCA CCA CCA ATA GGC CGA AA
PIGL_sgRNA_Ex3_A	CAC CGA GGG ATT TCC CAG ATG ACC C	PIGL_Ex3_For	TGC ATA TCA TCA TGC CTT GTG C	PIGL_Ex3_For	TGC ATA TCA TCA TGC CTT GTG C
PIGL_sgRNA_Ex3_B	AAA CGG GTC ATC TGG GAA ATC CCT C	PIGL_Ex3_Rev	TGT GAA AAT GCT TGG TAA AAG GTG A
GPC4_sgRNA_Ex3_III_A	CAC CGA GAG TTG AAA CGT TAC TAC G	GPC4_Ex3_For	TGA CTC CTG AGA AGC TGT TGG	GPC4_Ex3_Seq_II	ACA AAA CAG AGA AGA CAA GGA GT
GPC4_sgRNA_Ex3_III_B	AAA CCG TAG TAA CGT TTC AAC TCT C	GPC4_Ex3_Rev	CAA CCA AAT GTG GAG CCT GTG
GPC6_sgRNA_Ex4I_A	CAC CGA GGC TGA CCT CGA CAC AGA G	GPC6_Ex4_For	ACA GTG TCT AGG CTT TAG GGC	GPC6_Ex4_For	ACA GTG TCT AGG CTT TAG GGC
GPC6_sgRNA_Ex4I_B	AAA CCT CTG TGT CGA GGT CAG CCT C	GPC6_Ex4_Rev	CCA TCC TAG TCT CTA AAA GTC ATC A
SDC1_sgRNA_Ex3_A	CAC CGT TGC CCC CTG AAG ATC AAG A	SDC1_Ex3_For_2	TTG AAA GCC TCT CAG TGG GG	SDC1_Ex3_For	CCC TCA CCA GAC TGA GCT TC
SDC1_sgRNA_Ex3_B	AAA CTC TTG ATC TTC AGG GGG CAA C	SDC1_Ex3_Rev	GCT GCC TTA CAG CTC CAC AA
SDC1_sgRNA_Ex4_A	CAC CGA TGA GTG GTC GGG AGC TGT G	SDC1_Ex4_For	CCT GGA CAC ACA CAA TGG GA	SDC1_Ex4_Rev	GAG GAA TAC GAG ATG CCC GC
SDC1_sgRNA_Ex4_B	AAA CCA CAG CTC CCG ACC ACT CAT C	SDC1_Ex4_Rev_2	GGG GCT GCA AGT TTG GAT TG
SDC2_sgRNA_Ex3_A	CAC CGC AAG ATA CCT GCT CAG ACA A	SDC2_Ex3_For	AAT GGA GCA CGT TTC AGT GT	SDC2_Ex3_Seq	GTG CTG AAG TCT TAA AGA GCC A
SDC2_sgRNA_Ex3_B	AAA CTT GTC TGA GCA GGT ATC TTG C	SDC2_Ex3_Rev	ATA GTA CTG ATG GTC GGC CT
SDC2_sgRNA_Ex4_A	CAC CGT TTT CCT TTC TGA GTC AGA G	SDC2_Ex4_For	CCA GTC AGG CGT GAG AGA AT	SDC2_Ex4_Seq	ATC ATG CGA TGG GTG TTG TG
SDC2_sgRNA_Ex4_B	AAA CCT CTG ACT CAG AAA GGA AAA C	SDC2_Ex4_Rev	AAT GCC TGT GAG CAA GAC TGA
SDC3_sgRNA_Ex3I_A	CAC CGC ACT GCT GCC ACA AGC ACA G	SDC3_Ex3_For_2	TTG GCA GAG AGA AGT TGG GG	SDC3_Ex3_For	AGG GGG TTG GGA GAC CTA AT
SDC3_sgRNA_Ex3I_B	AAA CCT GTG CTT GTG GCA GCA GTG C	SDC3_Ex3_Rev_2	GAA CCC ACT GGC TGT ACC AT
SDC3_sgRNA_Ex3II_A	CAC CGT AAG GAC CAC TGG CGT ACG G	SDC3_Ex3_For_2	TTG GCA GAG AGA AGT TGG GG	SDC3_Ex3_Seq	ACC ATT TGA AGA GCT CCC CT
SDC3_sgRNA_Ex3II_B	AAA CCC GTA CGC CAG TGG TCC TTA C	SDC3_Ex3_Rev_2	GAA CCC ACT GGC TGT ACC AT
SDC4_sgRNA_Ex2_A	CAC CGC AGA CGA TGA GGA TGT AGT G	SDC4_Ex2_For_2	GCC AGC TGT GTC ACC AAA AG	SDC4_Ex2_Seq	ACG CGG TGA GTT AGA GGT AG
SDC4_sgRNA_Ex2_B	AAA CCA CTA CAT CCT CAT CGT CTG C	SDC4_Ex2_Rev_2	AGG CTG GAG CTC AGA AAA CC
SDC4_sgRNA_Ex4_A	CAC CGT AGA TAA CCA TAT CCC TGA G	SDC4_Ex4_For	GGG CAA AAC TGC CAC CTT AAA	SDC4_Ex4_For	GGG CAA AAC TGC CAC CTT AAA
SDC4_sgRNA_Ex4_B	AAA CCT CAG GGA TAT GGT TAT CTA C	SDC4_Ex4_Rev	GAG CCT CCA GAC TTA CAA GG
